# Supplementary material for: Investigating the Variation of Benzene and 1,3-Butadiene in the UK during 2000–2020
Source: Int J Environ Res Public Health. 2022 Sep 21;19(19):11904. doi: 10.3390/ijerph191911904 (PMC9564389; doi:10.3390/ijerph191911904)
Supplement: Supplementary file 1 [file ijerph-19-11904-s001.zip]

Archive with 1 entries (1 files):
- ijerph-1846324-supplementary.pdf
